# Supplementary material for: Inhibiting miR-200a-3p Increases Sirtuin 1 and Mitigates Kidney Injury in a Tubular Cell Model of Diabetes and Hypertension-Related Renal Damage
Source: Biomolecules. 2025 Jul 11;15(7):995. doi: 10.3390/biom15070995 (PMC12292945; doi:10.3390/biom15070995)
Supplement: Supplementary file 1 [file biomolecules-15-00995-s001.zip]

Archive with 1 entries (1 files):
- biomolecules-3700555-supplementary.pdf
